# Supplementary material for: Epidemiology and the Impact of Acute Kidney Injury on Outcomes in Patients with Rhabdomyolysis
Source: J Clin Med. 2021 May 1;10(9):1950. doi: 10.3390/jcm10091950 (PMC8125267; doi:10.3390/jcm10091950)
Supplement: Supplementary file 1 [file jcm-10-01950-s001.zip]

Archive with 1 entries (1 files):
- jcm-1162873-supplementary.pdf
